# Supplementary material for: Estimation of Complex-Trait Prediction Accuracy from the Different Holo-Omics Interaction Models
Source: Genes (Basel). 2022 Sep 2;13(9):1580. doi: 10.3390/genes13091580 (PMC9498715; doi:10.3390/genes13091580)
Supplement: Supplementary file 1 [file genes-13-01580-s001.zip]

Archive with 1 entries (1 files):
- Supplementary Materials File S1.xlsx
