# Supplementary material for: Estimation of Complex-Trait Prediction Accuracy from the Different Holo-Omics Interaction Models
Source: Genes (Basel). 2022 Sep 2;13(9):1580. doi: 10.3390/genes13091580 (PMC9498715; doi:10.3390/genes13091580)
Supplement: Supplementary file 1 [file genes-13-01580-s001.zip › Supplementary Materials File S1.xlsx]

## Sheet: DG
ANOVA summary			ANOVA table	SS	DF	MS	F (DFn, DFd)	P value
F	48.59		Treatment (between columns)	0.1367	4	0.03418	F (4, 45) = 48.59	P<0.0001
P value	<0.0001		Residual (within columns)	0.03165	45	0.0007034
P value summary	****		Total	0.1684	49
Significant diff. among means (P < 0.05)?	Yes
R squared	0.812
Daily Gain: One-way ANOVA Multiple Comparison
Number of families	1
Number of comparisons per family	10
Alpha	0.05
Tukey's multiple comparisons test	Mean Diff.	95.00% CI of diff.	Below threshold?	Summary	Adjusted P Value
Holo-omics CORE vs. Holo-omics Hadamard	0.002386	-0.03132 to 0.03609	No	ns	0.9996	A-B
Holo-omics CORE vs. Holo-omics Direct Model	-0.0125	-0.04620 to 0.02120	No	ns	0.8287	A-C
Holo-omics CORE vs. Microbial Model	0.04965	0.01595 to 0.08335	Yes	**	0.0012	A-D
Holo-omics CORE vs. Genomic Model	0.1294	0.09575 to 0.1632	Yes	****	<0.0001	A-E
Holo-omics Hadamard vs. Holo-omics Direct Model	-0.01489	-0.04859 to 0.01882	No	ns	0.7194	B-C
Holo-omics Hadamard vs. Microbial Model	0.04727	0.01356 to 0.08097	Yes	**	0.0022	B-D
Holo-omics Hadamard vs. Genomic Model	0.1271	0.09336 to 0.1608	Yes	****	<0.0001	B-E
Holo-omics Direct Model vs. Microbial Model	0.06215	0.02845 to 0.09586	Yes	****	<0.0001	C-D
Holo-omics Direct Model vs. Genomic Model	0.142	0.1082 to 0.1757	Yes	****	<0.0001	C-E
Microbial Model vs. Genomic Model	0.0798	0.04609 to 0.1135	Yes	****	<0.0001	D-E
Test details	Mean 1	Mean 2	Mean Diff.	SE of diff.	n1	n2	q	DF
Holo-omics CORE vs. Holo-omics Hadamard	0.3658	0.3634	0.002386	0.01186	10	10	0.2845	45
Holo-omics CORE vs. Holo-omics Direct Model	0.3658	0.3783	-0.0125	0.01186	10	10	1.491	45
Holo-omics CORE vs. Microbial Model	0.3658	0.3161	0.04965	0.01186	10	10	5.92	45
Holo-omics CORE vs. Genomic Model	0.3658	0.2363	0.1294	0.01186	10	10	15.43	45
Holo-omics Hadamard vs. Holo-omics Direct Model	0.3634	0.3783	-0.01489	0.01186	10	10	1.775	45
Holo-omics Hadamard vs. Microbial Model	0.3634	0.3161	0.04727	0.01186	10	10	5.636	45
Holo-omics Hadamard vs. Genomic Model	0.3634	0.2363	0.1271	0.01186	10	10	15.15	45
Holo-omics Direct Model vs. Microbial Model	0.3783	0.3161	0.06215	0.01186	10	10	7.411	45
Holo-omics Direct Model vs. Genomic Model	0.3783	0.2363	0.142	0.01186	10	10	16.92	45
Microbial Model vs. Genomic Model	0.3161	0.2363	0.0798	0.01186	10	10	9.514	45

## Sheet: FC
ANOVA summary			ANOVA table	SS	DF	MS	F (DFn, DFd)	P value
F	11.46		Treatment (between columns)	0.02286	4	0.005715	F (4, 45) = 11.46	P<0.0001
P value	<0.0001		Residual (within columns)	0.02244	45	0.0004987
P value summary	****		Total	0.0453	49
Significant diff. among means (P < 0.05)?	Yes
R squared	0.5046
Feed Conversion: One-way ANOVA Multiple Comparison
Number of families	1
Number of comparisons per family	10
Alpha	0.05
Tukey's multiple comparisons test	Mean Diff.	95.00% CI of diff.	Below threshold?	Summary	Adjusted P Value
Holo-omics CORE vs. Holo-omics Hadamard	-0.02209	-0.05047 to 0.006284	No	ns	0.1939	A-B
Holo-omics CORE vs. Holo-omics Direct Model	-0.002965	-0.03134 to 0.02541	No	ns	0.9982	A-C
Holo-omics CORE vs. Microbial Model	-0.009797	-0.03818 to 0.01858	No	ns	0.8624	A-D
Holo-omics CORE vs. Genomic Model	0.04125	0.01287 to 0.06962	Yes	**	0.0014	A-E
Holo-omics Hadamard vs. Holo-omics Direct Model	0.01913	-0.009249 to 0.04751	No	ns	0.3243	B-C
Holo-omics Hadamard vs. Microbial Model	0.0123	-0.01608 to 0.04068	No	ns	0.7333	B-D
Holo-omics Hadamard vs. Genomic Model	0.06334	0.03496 to 0.09172	Yes	****	<0.0001	B-E
Holo-omics Direct Model vs. Microbial Model	-0.006831	-0.03521 to 0.02155	No	ns	0.9589	C-D
Holo-omics Direct Model vs. Genomic Model	0.04421	0.01583 to 0.07259	Yes	***	0.0006	C-E
Microbial Model vs. Genomic Model	0.05104	0.02266 to 0.07942	Yes	****	<0.0001	D-E
Test details	Mean 1	Mean 2	Mean Diff.	SE of diff.	n1	n2	q	DF
Holo-omics CORE vs. Holo-omics Hadamard	0.2715	0.2936	-0.02209	0.009987	10	10	3.129	45
Holo-omics CORE vs. Holo-omics Direct Model	0.2715	0.2745	-0.002965	0.009987	10	10	0.4199	45
Holo-omics CORE vs. Microbial Model	0.2715	0.2813	-0.009797	0.009987	10	10	1.387	45
Holo-omics CORE vs. Genomic Model	0.2715	0.2303	0.04125	0.009987	10	10	5.84	45
Holo-omics Hadamard vs. Holo-omics Direct Model	0.2936	0.2745	0.01913	0.009987	10	10	2.709	45
Holo-omics Hadamard vs. Microbial Model	0.2936	0.2813	0.0123	0.009987	10	10	1.741	45
Holo-omics Hadamard vs. Genomic Model	0.2936	0.2303	0.06334	0.009987	10	10	8.969	45
Holo-omics Direct Model vs. Microbial Model	0.2745	0.2813	-0.006831	0.009987	10	10	0.9673	45
Holo-omics Direct Model vs. Genomic Model	0.2745	0.2303	0.04421	0.009987	10	10	6.26	45
Microbial Model vs. Genomic Model	0.2813	0.2303	0.05104	0.009987	10	10	7.228	45

## Sheet: FI
ANOVA summary			ANOVA table	SS	DF	MS	F (DFn, DFd)	P value
F	91.68		Treatment (between columns)	0.09037	4	0.02259	F (4, 45) = 91.68	P<0.0001
P value	<0.0001		Residual (within columns)	0.01109	45	0.0002464
P value summary	****		Total	0.1015	49
Significant diff. among means (P < 0.05)?	Yes
R squared	0.8907
Feed Intake: One-way ANOVA Multiple Comparison
Number of families	1
Number of comparisons per family	10
Alpha	0.05
Tukey's multiple comparisons test	Mean Diff.	95.00% CI of diff.	Below threshold?	Summary	Adjusted P Value
Holo-omics CORE vs. Holo-omics Hadamard	0.002433	-0.01752 to 0.02238	No	ns	0.9968	A-B
Holo-omics CORE vs. Holo-omics Direct Model	-0.000799	-0.02075 to 0.01915	No	ns	>0.9999	A-C
Holo-omics CORE vs. Microbial Model	-0.01236	-0.03231 to 0.007588	No	ns	0.4086	A-D
Holo-omics CORE vs. Genomic Model	0.1028	0.08288 to 0.1228	Yes	****	<0.0001	A-E
Holo-omics Hadamard vs. Holo-omics Direct Model	-0.003232	-0.02318 to 0.01672	No	ns	0.9904	B-C
Holo-omics Hadamard vs. Microbial Model	-0.01479	-0.03474 to 0.005155	No	ns	0.2349	B-D
Holo-omics Hadamard vs. Genomic Model	0.1004	0.08045 to 0.1203	Yes	****	<0.0001	B-E
Holo-omics Direct Model vs. Microbial Model	-0.01156	-0.03151 to 0.008387	No	ns	0.4763	C-D
Holo-omics Direct Model vs. Genomic Model	0.1036	0.08368 to 0.1236	Yes	****	<0.0001	C-E
Microbial Model vs. Genomic Model	0.1152	0.09525 to 0.1351	Yes	****	<0.0001	D-E
Test details	Mean 1	Mean 2	Mean Diff.	SE of diff.	n1	n2	q	DF
Holo-omics CORE vs. Holo-omics Hadamard	0.2687	0.2663	0.002433	0.007021	10	10	0.4901	45
Holo-omics CORE vs. Holo-omics Direct Model	0.2687	0.2695	-0.000799	0.007021	10	10	0.1609	45
Holo-omics CORE vs. Microbial Model	0.2687	0.2811	-0.01236	0.007021	10	10	2.49	45
Holo-omics CORE vs. Genomic Model	0.2687	0.1659	0.1028	0.007021	10	10	20.71	45
Holo-omics Hadamard vs. Holo-omics Direct Model	0.2663	0.2695	-0.003232	0.007021	10	10	0.651	45
Holo-omics Hadamard vs. Microbial Model	0.2663	0.2811	-0.01479	0.007021	10	10	2.98	45
Holo-omics Hadamard vs. Genomic Model	0.2663	0.1659	0.1004	0.007021	10	10	20.22	45
Holo-omics Direct Model vs. Microbial Model	0.2695	0.2811	-0.01156	0.007021	10	10	2.329	45
Holo-omics Direct Model vs. Genomic Model	0.2695	0.1659	0.1036	0.007021	10	10	20.88	45
Microbial Model vs. Genomic Model	0.2811	0.1659	0.1152	0.007021	10	10	23.2	45

## Sheet: Milk
ANOVA summary			ANOVA table	SS	DF	MS	F (DFn, DFd)	P value
F	783.9		Treatment (between columns)	0.132	4	0.033	F (4, 45) = 783.9	P<0.0001
P value	<0.0001		Residual (within columns)	0.001894	45	4.209e-05
P value summary	****		Total	0.1339	49
Significant diff. among means (P < 0.05)?	Yes
R squared	0.9859
Milk: One-way ANOVA Multiple Comparison
Number of families	1
Number of comparisons per family	10
Alpha	0.05
Tukey's multiple comparisons test	Mean Diff.	95.00% CI of diff.	Below threshold?	Summary	Adjusted P Value
Holo-omics CORE vs. Holo-omics Hadamard	-0.004459	-0.01270 to 0.003786	No	ns	0.5447	A-B
Holo-omics CORE vs. Holo-omics Direct Model	-0.0005053	-0.008750 to 0.007739	No	ns	0.9998	A-C
Holo-omics CORE vs. Microbial Model	0.0233	0.01506 to 0.03154	Yes	****	<0.0001	A-D
Holo-omics CORE vs. Genomic Model	0.1307	0.1224 to 0.1389	Yes	****	<0.0001	A-E
Holo-omics Hadamard vs. Holo-omics Direct Model	0.003954	-0.004291 to 0.01220	No	ns	0.6542	B-C
Holo-omics Hadamard vs. Microbial Model	0.02776	0.01951 to 0.03600	Yes	****	<0.0001	B-D
Holo-omics Hadamard vs. Genomic Model	0.1351	0.1269 to 0.1434	Yes	****	<0.0001	B-E
Holo-omics Direct Model vs. Microbial Model	0.02381	0.01556 to 0.03205	Yes	****	<0.0001	C-D
Holo-omics Direct Model vs. Genomic Model	0.1312	0.1229 to 0.1394	Yes	****	<0.0001	C-E
Microbial Model vs. Genomic Model	0.1074	0.09913 to 0.1156	Yes	****	<0.0001	D-E
Test details	Mean 1	Mean 2	Mean Diff.	SE of diff.	n1	n2	q	DF
Holo-omics CORE vs. Holo-omics Hadamard	0.4254	0.4299	-0.004459	0.002902	10	10	2.173	45
Holo-omics CORE vs. Holo-omics Direct Model	0.4254	0.4259	-0.0005053	0.002902	10	10	0.2463	45
Holo-omics CORE vs. Microbial Model	0.4254	0.4021	0.0233	0.002902	10	10	11.36	45
Holo-omics CORE vs. Genomic Model	0.4254	0.2947	0.1307	0.002902	10	10	63.69	45
Holo-omics Hadamard vs. Holo-omics Direct Model	0.4299	0.4259	0.003954	0.002902	10	10	1.927	45
Holo-omics Hadamard vs. Microbial Model	0.4299	0.4021	0.02776	0.002902	10	10	13.53	45
Holo-omics Hadamard vs. Genomic Model	0.4299	0.2947	0.1351	0.002902	10	10	65.87	45
Holo-omics Direct Model vs. Microbial Model	0.4259	0.4021	0.02381	0.002902	10	10	11.6	45
Holo-omics Direct Model vs. Genomic Model	0.4259	0.2947	0.1312	0.002902	10	10	63.94	45
Microbial Model vs. Genomic Model	0.4021	0.2947	0.1074	0.002902	10	10	52.34	45

## Sheet: Fat
ANOVA summary			ANOVA table	SS	DF	MS	F (DFn, DFd)	P value
F	258.2		Treatment (between columns)	0.03362	4	0.008404	F (4, 45) = 258.2	P<0.0001
P value	<0.0001		Residual (within columns)	0.001465	45	3.255e-05
P value summary	****		Total	0.03508	49
Significant diff. among means (P < 0.05)?	Yes
R squared	0.9582
Fat: One-way ANOVA Multiple Comparison
Number of families	1
Number of comparisons per family	10
Alpha	0.05
Tukey's multiple comparisons test	Mean Diff.	95.00% CI of diff.	Below threshold?	Summary	Adjusted P Value
Holo-omics CORE vs. Holo-omics Hadamard	-0.01012	-0.01737 to -0.002872	Yes	**	0.0023	A-B
Holo-omics CORE vs. Holo-omics Direct Model	-0.007358	-0.01461 to -0.0001083	Yes	*	0.0451	A-C
Holo-omics CORE vs. Microbial Model	0.002791	-0.004459 to 0.01004	No	ns	0.8088	A-D
Holo-omics CORE vs. Genomic Model	0.06008	0.05283 to 0.06733	Yes	****	<0.0001	A-E
Holo-omics Hadamard vs. Holo-omics Direct Model	0.002763	-0.004487 to 0.01001	No	ns	0.8143	B-C
Holo-omics Hadamard vs. Microbial Model	0.01291	0.005662 to 0.02016	Yes	****	<0.0001	B-D
Holo-omics Hadamard vs. Genomic Model	0.0702	0.06295 to 0.07745	Yes	****	<0.0001	B-E
Holo-omics Direct Model vs. Microbial Model	0.01015	0.002899 to 0.01740	Yes	**	0.0022	C-D
Holo-omics Direct Model vs. Genomic Model	0.06744	0.06019 to 0.07469	Yes	****	<0.0001	C-E
Microbial Model vs. Genomic Model	0.05729	0.05004 to 0.06454	Yes	****	<0.0001	D-E
Test details	Mean 1	Mean 2	Mean Diff.	SE of diff.	n1	n2	q	DF
Holo-omics CORE vs. Holo-omics Hadamard	0.3781	0.3883	-0.01012	0.002552	10	10	5.61	45
Holo-omics CORE vs. Holo-omics Direct Model	0.3781	0.3855	-0.007358	0.002552	10	10	4.078	45
Holo-omics CORE vs. Microbial Model	0.3781	0.3753	0.002791	0.002552	10	10	1.547	45
Holo-omics CORE vs. Genomic Model	0.3781	0.3181	0.06008	0.002552	10	10	33.3	45
Holo-omics Hadamard vs. Holo-omics Direct Model	0.3883	0.3855	0.002763	0.002552	10	10	1.532	45
Holo-omics Hadamard vs. Microbial Model	0.3883	0.3753	0.01291	0.002552	10	10	7.157	45
Holo-omics Hadamard vs. Genomic Model	0.3883	0.3181	0.0702	0.002552	10	10	38.91	45
Holo-omics Direct Model vs. Microbial Model	0.3855	0.3753	0.01015	0.002552	10	10	5.625	45
Holo-omics Direct Model vs. Genomic Model	0.3855	0.3181	0.06744	0.002552	10	10	37.38	45
Microbial Model vs. Genomic Model	0.3753	0.3181	0.05729	0.002552	10	10	31.75	45

## Sheet: Protein
ANOVA summary			ANOVA table	SS	DF	MS	F (DFn, DFd)	P value
F	927		Treatment (between columns)	0.1051	4	0.02626	F (4, 45) = 927.0	P<0.0001
P value	<0.0001		Residual (within columns)	0.001275	45	2.833e-05
P value summary	****		Total	0.1063	49
Significant diff. among means (P < 0.05)?	Yes
R squared	0.988
Protein: One-way ANOVA Multiple Comparison
Number of families	1
Number of comparisons per family	10
Alpha	0.05
Tukey's multiple comparisons test	Mean Diff.	95.00% CI of diff.	Below threshold?	Summary	Adjusted P Value
Holo-omics CORE vs. Holo-omics Hadamard	-0.006767	-0.01353 to -3.529e-006	Yes	*	0.0498	A-B
Holo-omics CORE vs. Holo-omics Direct Model	-0.00386	-0.01062 to 0.002904	No	ns	0.4919	A-C
Holo-omics CORE vs. Microbial Model	0.003831	-0.002933 to 0.01059	No	ns	0.4994	A-D
Holo-omics CORE vs. Genomic Model	0.1125	0.1058 to 0.1193	Yes	****	<0.0001	A-E
Holo-omics Hadamard vs. Holo-omics Direct Model	0.002908	-0.003856 to 0.009671	No	ns	0.739	B-C
Holo-omics Hadamard vs. Microbial Model	0.0106	0.003834 to 0.01736	Yes	***	0.0005	B-D
Holo-omics Hadamard vs. Genomic Model	0.1193	0.1126 to 0.1261	Yes	****	<0.0001	B-E
Holo-omics Direct Model vs. Microbial Model	0.007691	0.0009267 to 0.01445	Yes	*	0.0186	C-D
Holo-omics Direct Model vs. Genomic Model	0.1164	0.1096 to 0.1232	Yes	****	<0.0001	C-E
Microbial Model vs. Genomic Model	0.1087	0.1020 to 0.1155	Yes	****	<0.0001	D-E
Test details	Mean 1	Mean 2	Mean Diff.	SE of diff.	n1	n2	q	DF
Holo-omics CORE vs. Holo-omics Hadamard	0.4266	0.4334	-0.006767	0.00238	10	10	4.021	45
Holo-omics CORE vs. Holo-omics Direct Model	0.4266	0.4305	-0.00386	0.00238	10	10	2.293	45
Holo-omics CORE vs. Microbial Model	0.4266	0.4228	0.003831	0.00238	10	10	2.276	45
Holo-omics CORE vs. Genomic Model	0.4266	0.314	0.1125	0.00238	10	10	66.86	45
Holo-omics Hadamard vs. Holo-omics Direct Model	0.4334	0.4305	0.002908	0.00238	10	10	1.727	45
Holo-omics Hadamard vs. Microbial Model	0.4334	0.4228	0.0106	0.00238	10	10	6.296	45
Holo-omics Hadamard vs. Genomic Model	0.4334	0.314	0.1193	0.00238	10	10	70.88	45
Holo-omics Direct Model vs. Microbial Model	0.4305	0.4228	0.007691	0.00238	10	10	4.569	45
Holo-omics Direct Model vs. Genomic Model	0.4305	0.314	0.1164	0.00238	10	10	69.16	45
Microbial Model vs. Genomic Model	0.4228	0.314	0.1087	0.00238	10	10	64.59	45

## Sheet: Lactose
ANOVA summary			ANOVA table	SS	DF	MS	F (DFn, DFd)	P value
F	653.1		Treatment (between columns)	0.1348	4	0.03371	F (4, 45) = 653.1	P<0.0001
P value	<0.0001		Residual (within columns)	0.002323	45	5.161e-05
P value summary	****		Total	0.1372	49
Significant diff. among means (P < 0.05)?	Yes
R squared	0.9831
Lactose: One-way ANOVA Multiple Comparison
Number of families	1
Number of comparisons per family	10
Alpha	0.05
Tukey's multiple comparisons test	Mean Diff.	95.00% CI of diff.	Below threshold?	Summary	Adjusted P Value
Holo-omics CORE vs. Holo-omics Hadamard	-0.002947	-0.01208 to 0.006183	No	ns	0.8888	A-B
Holo-omics CORE vs. Holo-omics Direct Model	-0.001942	-0.01107 to 0.007188	No	ns	0.9737	A-C
Holo-omics CORE vs. Microbial Model	0.01581	0.006677 to 0.02494	Yes	***	0.0001	A-D
Holo-omics CORE vs. Genomic Model	0.1314	0.1223 to 0.1406	Yes	****	<0.0001	A-E
Holo-omics Hadamard vs. Holo-omics Direct Model	0.001005	-0.008124 to 0.01013	No	ns	0.9978	B-C
Holo-omics Hadamard vs. Microbial Model	0.01875	0.009623 to 0.02788	Yes	****	<0.0001	B-D
Holo-omics Hadamard vs. Genomic Model	0.1344	0.1252 to 0.1435	Yes	****	<0.0001	B-E
Holo-omics Direct Model vs. Microbial Model	0.01775	0.008618 to 0.02688	Yes	****	<0.0001	C-D
Holo-omics Direct Model vs. Genomic Model	0.1334	0.1242 to 0.1425	Yes	****	<0.0001	C-E
Microbial Model vs. Genomic Model	0.1156	0.1065 to 0.1248	Yes	****	<0.0001	D-E
Test details	Mean 1	Mean 2	Mean Diff.	SE of diff.	n1	n2	q	DF
Holo-omics CORE vs. Holo-omics Hadamard	0.4351	0.438	-0.002947	0.003213	10	10	1.297	45
Holo-omics CORE vs. Holo-omics Direct Model	0.4351	0.437	-0.001942	0.003213	10	10	0.8547	45
Holo-omics CORE vs. Microbial Model	0.4351	0.4193	0.01581	0.003213	10	10	6.957	45
Holo-omics CORE vs. Genomic Model	0.4351	0.3037	0.1314	0.003213	10	10	57.85	45
Holo-omics Hadamard vs. Holo-omics Direct Model	0.438	0.437	0.001005	0.003213	10	10	0.4423	45
Holo-omics Hadamard vs. Microbial Model	0.438	0.4193	0.01875	0.003213	10	10	8.254	45
Holo-omics Hadamard vs. Genomic Model	0.438	0.3037	0.1344	0.003213	10	10	59.15	45
Holo-omics Direct Model vs. Microbial Model	0.437	0.4193	0.01775	0.003213	10	10	7.812	45
Holo-omics Direct Model vs. Genomic Model	0.437	0.3037	0.1334	0.003213	10	10	58.71	45
Microbial Model vs. Genomic Model	0.4193	0.3037	0.1156	0.003213	10	10	50.89	45

## Sheet: FCM
ANOVA summary			ANOVA table	SS	DF	MS	F (DFn, DFd)	P value
F	377		Treatment (between columns)	0.04839	4	0.0121	F (4, 45) = 377.0	P<0.0001
P value	<0.0001		Residual (within columns)	0.001444	45	3.209e-05
P value summary	****		Total	0.04983	49
Significant diff. among means (P < 0.05)?	Yes
R squared	0.971
FCM: One-way ANOVA Multiple Comparison
Number of families	1
Number of comparisons per family	10
Alpha	0.05
Tukey's multiple comparisons test	Mean Diff.	95.00% CI of diff.	Below threshold?	Summary	Adjusted P Value
Holo-omics CORE vs. Holo-omics Hadamard	-0.006435	-0.01363 to 0.0007637	No	ns	0.0997	A-B
Holo-omics CORE vs. Holo-omics Direct Model	-0.005294	-0.01249 to 0.001905	No	ns	0.2424	A-C
Holo-omics CORE vs. Microbial Model	0.005241	-0.001957 to 0.01244	No	ns	0.2513	A-D
Holo-omics CORE vs. Genomic Model	0.07545	0.06826 to 0.08265	Yes	****	<0.0001	A-E
Holo-omics Hadamard vs. Holo-omics Direct Model	0.001141	-0.006057 to 0.008339	No	ns	0.9912	B-C
Holo-omics Hadamard vs. Microbial Model	0.01168	0.004478 to 0.01887	Yes	***	0.0003	B-D
Holo-omics Hadamard vs. Genomic Model	0.08189	0.07469 to 0.08909	Yes	****	<0.0001	B-E
Holo-omics Direct Model vs. Microbial Model	0.01053	0.003337 to 0.01773	Yes	**	0.0013	C-D
Holo-omics Direct Model vs. Genomic Model	0.08075	0.07355 to 0.08795	Yes	****	<0.0001	C-E
Microbial Model vs. Genomic Model	0.07021	0.06301 to 0.07741	Yes	****	<0.0001	D-E
Test details	Mean 1	Mean 2	Mean Diff.	SE of diff.	n1	n2	q	DF
Holo-omics CORE vs. Holo-omics Hadamard	0.4118	0.4182	-0.006435	0.002533	10	10	3.592	45
Holo-omics CORE vs. Holo-omics Direct Model	0.4118	0.4171	-0.005294	0.002533	10	10	2.955	45
Holo-omics CORE vs. Microbial Model	0.4118	0.4066	0.005241	0.002533	10	10	2.926	45
Holo-omics CORE vs. Genomic Model	0.4118	0.3364	0.07545	0.002533	10	10	42.12	45
Holo-omics Hadamard vs. Holo-omics Direct Model	0.4182	0.4171	0.001141	0.002533	10	10	0.6369	45
Holo-omics Hadamard vs. Microbial Model	0.4182	0.4066	0.01168	0.002533	10	10	6.518	45
Holo-omics Hadamard vs. Genomic Model	0.4182	0.3364	0.08189	0.002533	10	10	45.71	45
Holo-omics Direct Model vs. Microbial Model	0.4171	0.4066	0.01053	0.002533	10	10	5.881	45
Holo-omics Direct Model vs. Genomic Model	0.4171	0.3364	0.08075	0.002533	10	10	45.08	45
Microbial Model vs. Genomic Model	0.4066	0.3364	0.07021	0.002533	10	10	39.2	45

## Sheet: gd
ANOVA summary			ANOVA table	SS	DF	MS	F (DFn, DFd)	P value
F	340.5		Treatment (between columns)	0.02033	4	0.005083	F (4, 45) = 340.5	P<0.0001
P value	<0.0001		Residual (within columns)	0.0006717	45	1.493e-05
P value summary	****		Total	0.021	49
Significant diff. among means (P < 0.05)?	Yes
R squared	0.968
CH4 g/d: One-way ANOVA Multiple Comparison
Number of families	1
Number of comparisons per family	10
Alpha	0.05
Tukey's multiple comparisons test	Mean Diff.	95.00% CI of diff.	Below threshold?	Summary	Adjusted P Value
Holo-omics CORE vs. Holo-omics Hadamard	-0.004923	-0.009833 to -1.368e-005	Yes	*	0.0491	A-B
Holo-omics CORE vs. Holo-omics Direct Model	-0.004994	-0.009904 to -8.452e-005	Yes	*	0.0444	A-C
Holo-omics CORE vs. Microbial Model	0.0004736	-0.004436 to 0.005383	No	ns	0.9987	A-D
Holo-omics CORE vs. Genomic Model	0.04771	0.04280 to 0.05262	Yes	****	<0.0001	A-E
Holo-omics Hadamard vs. Holo-omics Direct Model	-7.084e-05	-0.004980 to 0.004839	No	ns	>0.9999	B-C
Holo-omics Hadamard vs. Microbial Model	0.005397	0.0004873 to 0.01031	Yes	*	0.0247	B-D
Holo-omics Hadamard vs. Genomic Model	0.05264	0.04773 to 0.05755	Yes	****	<0.0001	B-E
Holo-omics Direct Model vs. Microbial Model	0.005468	0.0005581 to 0.01038	Yes	*	0.0222	C-D
Holo-omics Direct Model vs. Genomic Model	0.05271	0.04780 to 0.05762	Yes	****	<0.0001	C-E
Microbial Model vs. Genomic Model	0.04724	0.04233 to 0.05215	Yes	****	<0.0001	D-E
Test details	Mean 1	Mean 2	Mean Diff.	SE of diff.	n1	n2	q	DF
Holo-omics CORE vs. Holo-omics Hadamard	0.576	0.581	-0.004923	0.001728	10	10	4.03	45
Holo-omics CORE vs. Holo-omics Direct Model	0.576	0.581	-0.004994	0.001728	10	10	4.088	45
Holo-omics CORE vs. Microbial Model	0.576	0.5756	0.0004736	0.001728	10	10	0.3876	45
Holo-omics CORE vs. Genomic Model	0.576	0.5283	0.04771	0.001728	10	10	39.05	45
Holo-omics Hadamard vs. Holo-omics Direct Model	0.581	0.581	-7.084e-05	0.001728	10	10	0.05798	45
Holo-omics Hadamard vs. Microbial Model	0.581	0.5756	0.005397	0.001728	10	10	4.417	45
Holo-omics Hadamard vs. Genomic Model	0.581	0.5283	0.05264	0.001728	10	10	43.08	45
Holo-omics Direct Model vs. Microbial Model	0.581	0.5756	0.005468	0.001728	10	10	4.475	45
Holo-omics Direct Model vs. Genomic Model	0.581	0.5283	0.05271	0.001728	10	10	43.14	45
Microbial Model vs. Genomic Model	0.5756	0.5283	0.04724	0.001728	10	10	38.67	45

## Sheet: DMI
ANOVA summary			ANOVA table	SS	DF	MS	F (DFn, DFd)	P value
F	668.5		Treatment (between columns)	0.07209	4	0.01802	F (4, 45) = 668.5	P<0.0001
P value	<0.0001		Residual (within columns)	0.001213	45	2.696e-05
P value summary	****		Total	0.0733	49
Significant diff. among means (P < 0.05)?	Yes
R squared	0.9835
CH4 DMI: One-way ANOVA Multiple Comparison
Number of families	1
Number of comparisons per family	10
Alpha	0.05
Tukey's multiple comparisons test	Mean Diff.	95.00% CI of diff.	Below threshold?	Summary	Adjusted P Value
Holo-omics CORE vs. Holo-omics Hadamard	-0.01075	-0.01735 to -0.004152	Yes	***	0.0003	A-B
Holo-omics CORE vs. Holo-omics Direct Model	-0.007467	-0.01406 to -0.0008690	Yes	*	0.0194	A-C
Holo-omics CORE vs. Microbial Model	0.009308	0.002711 to 0.01591	Yes	**	0.002	A-D
Holo-omics CORE vs. Genomic Model	0.09112	0.08452 to 0.09771	Yes	****	<0.0001	A-E
Holo-omics Hadamard vs. Holo-omics Direct Model	0.003283	-0.003314 to 0.009881	No	ns	0.622	B-C
Holo-omics Hadamard vs. Microbial Model	0.02006	0.01346 to 0.02666	Yes	****	<0.0001	B-D
Holo-omics Hadamard vs. Genomic Model	0.1019	0.09527 to 0.1085	Yes	****	<0.0001	B-E
Holo-omics Direct Model vs. Microbial Model	0.01677	0.01018 to 0.02337	Yes	****	<0.0001	C-D
Holo-omics Direct Model vs. Genomic Model	0.09858	0.09199 to 0.1052	Yes	****	<0.0001	C-E
Microbial Model vs. Genomic Model	0.08181	0.07521 to 0.08841	Yes	****	<0.0001	D-E
Test details	Mean 1	Mean 2	Mean Diff.	SE of diff.	n1	n2	q	DF
Holo-omics CORE vs. Holo-omics Hadamard	0.3656	0.3763	-0.01075	0.002322	10	10	6.548	45
Holo-omics CORE vs. Holo-omics Direct Model	0.3656	0.373	-0.007467	0.002322	10	10	4.548	45
Holo-omics CORE vs. Microbial Model	0.3656	0.3562	0.009308	0.002322	10	10	5.669	45
Holo-omics CORE vs. Genomic Model	0.3656	0.2744	0.09112	0.002322	10	10	55.5	45
Holo-omics Hadamard vs. Holo-omics Direct Model	0.3763	0.373	0.003283	0.002322	10	10	2	45
Holo-omics Hadamard vs. Microbial Model	0.3763	0.3562	0.02006	0.002322	10	10	12.22	45
Holo-omics Hadamard vs. Genomic Model	0.3763	0.2744	0.1019	0.002322	10	10	62.04	45
Holo-omics Direct Model vs. Microbial Model	0.373	0.3562	0.01677	0.002322	10	10	10.22	45
Holo-omics Direct Model vs. Genomic Model	0.373	0.2744	0.09858	0.002322	10	10	60.04	45
Microbial Model vs. Genomic Model	0.3562	0.2744	0.08181	0.002322	10	10	49.83	45

[truncated: 1 more sheets: ECM]
